# Supplementary material for: An Online Training Intervention on Prehospital Stroke Codes in Catalonia to Improve the Knowledge, Pre-Notification Compliance and Time Performance of Emergency Medical Services Professionals
Source: Int J Environ Res Public Health. 2020 Aug 26;17(17):6183. doi: 10.3390/ijerph17176183 (PMC7503298; doi:10.3390/ijerph17176183)
Supplement: Supplementary file 1 [file ijerph-17-06183-s001.zip]

Archive with 14 entries (11 files):
- supplementary/
- supplementary/.DS_Store
- __MACOSX/
- __MACOSX/supplementary/
- __MACOSX/supplementary/._.DS_Store
- supplementary/RACE scale.pdf
- __MACOSX/supplementary/._RACE scale.pdf
- supplementary/RACE scale instructions.pdf
- __MACOSX/supplementary/._RACE scale instructions.pdf
- supplementary/Satisfaction survey.pdf
- __MACOSX/supplementary/._Satisfaction survey.pdf
- supplementary/Knowledge test.pdf
- __MACOSX/supplementary/._Knowledge test.pdf
- __MACOSX/._supplementary
